# Supplementary material for: Crystal structure of catena-poly[[tetra­aqua­magnesium]-μ-(di­hydrogen hypodiphosphato)-κ2 O:O′]
Source: Acta Crystallogr E Crystallogr Commun. 2015 Jun 27;71(Pt 7):867–9. doi: 10.1107/S2056989015012037 (PMC4518914; doi:10.1107/S2056989015012037)
Supplement: Supplementary file 1 [file e-71-00867-sup1.cif]

##############################################################################
#                                                                            #
# This CIF contains the data in a paper accepted for publication in          #
# Acta Crystallographica Section E. It conforms to the requirements of       #
# Notes for Authors for Acta Crystallographica Section E, and has been       #
# peer reviewed under the auspices of the IUCr Commission on Journals.       #
#                                                                            #
# Full details of the Crystallographic Information File format               #
# are given in the paper "The Crystallographic Information File (CIF):       #
# a New Standard Archive File for Crystallography" by S. R. Hall, F. H.      #
# Allen and I. D. Brown [Acta Cryst. (1991), A47, 655-685].                  #
#                                                                            #
# The current version of the core CIF dictionary is obtainable from          #
# ftp://ftp.iucr.org/pub/cif_core.dic.                                       #
#                                                                            #
# Software is freely available for graphical display of the structure(s)     #
# in this CIF. For information consult the CIF software page                 #
# http://www.iucr.org/resources/cif/software.                                #
#                                                                            #
# This file may be used for bona fide research purposes within the           #
# scientific community so long as proper attribution is given to the journal # 
# article from which it was obtained.                                        #
#                                                                            #
##############################################################################
data_I
_audit_creation_method     SHELXL-97
_chemical_name_systematic
;
<i>catena</i>-Poly[[tetraaquamagnesium]-\m-(dihydrogen
hypodiphosphato)-\k^2^<i>O</i>:<i>O</i>']
;
_chemical_name_common     ?
_chemical_formula_moiety     ?
_chemical_formula_sum     'H10 Mg O10 P2'
_chemical_formula_iupac     '[Mg (H2 P2 O6) (H2 O)4]'
_chemical_formula_weight     256.33
_chemical_melting_point     ?
_symmetry_cell_setting     triclinic
_symmetry_space_group_name_H-M     'P -1'
_symmetry_space_group_name_Hall     '-P 1'
loop_
    _symmetry_equiv_pos_as_xyz
    'x, y, z'
    '-x, -y, -z'
_cell_length_a     5.1486(15)
_cell_length_b     6.595(2)
_cell_length_c     7.096(2)
_cell_angle_alpha     112.31(2)
_cell_angle_beta     98.55(2)
_cell_angle_gamma     98.28(2)
_cell_volume     215.09(11)
_cell_formula_units_Z     1
_cell_measurement_reflns_used     3841
_cell_measurement_theta_min     3.18
_cell_measurement_theta_max     25.67
_cell_measurement_temperature     223(2)
_exptl_crystal_description     block-shaped
_exptl_crystal_colour     colourless
_exptl_crystal_size_max     0.28
_exptl_crystal_size_mid     0.25
_exptl_crystal_size_min     0.23
_exptl_crystal_density_diffrn     1.979
_exptl_crystal_density_meas     ?
_exptl_crystal_density_method     'not measured'
_exptl_crystal_F_000     132
_exptl_absorpt_coefficient_mu     0.612
_exptl_absorpt_correction_type     numerical
_exptl_absorpt_process_details
;
(<i>X-SHAPE</i> and <i>X-RED</i>; Stoe & Cie, 1999, 2001)
;
_exptl_absorpt_correction_T_min     0.843
_exptl_absorpt_correction_T_max     0.869
_exptl_special_details     ?
_diffrn_ambient_temperature     223(2)
_diffrn_radiation_type     MoK\a
_diffrn_radiation_wavelength     0.71073
_diffrn_radiation_source     'fine-focus sealed tube'
_diffrn_radiation_monochromator     graphite
_diffrn_measurement_device_type     'Stoe IPDS-II'
_diffrn_measurement_method     '\w-scans'
_diffrn_detector_area_resol_mean     ?
_diffrn_reflns_number     2193
_diffrn_reflns_av_R_equivalents     0.0572
_diffrn_reflns_av_sigmaI/netI     0.0416
_diffrn_reflns_theta_min     3.18
_diffrn_reflns_theta_max     25.67
_diffrn_reflns_theta_full     25.67
_diffrn_measured_fraction_theta_max     0.983
_diffrn_measured_fraction_theta_full     0.983
_diffrn_reflns_limit_h_min     -6
_diffrn_reflns_limit_h_max     6
_diffrn_reflns_limit_k_min     -8
_diffrn_reflns_limit_k_max     8
_diffrn_reflns_limit_l_min     -8
_diffrn_reflns_limit_l_max     8
_diffrn_standards_number     ?
_diffrn_standards_interval_count     ?
_diffrn_standards_interval_time     ?
_diffrn_standards_decay_%     ?
_refine_special_details
;
Refinement of <i>F</i>^2^ against ALL reflections. The weighted <i>R</i>-factor
<i>wR</i> and goodness of fit <i>S</i> are based on <i>F</i>^2^, conventional
<i>R</i>-factors <i>R</i> are based on <i>F</i>, with <i>F</i> set to zero for
negative <i>F</i>^2^. The threshold expression of <i>F</i>^2^ >
\s(<i>F</i>^2^) is used only for calculating <i>R</i>-factors(gt) <i>etc</i>.
and is not relevant to the choice of reflections for refinement.
<i>R</i>-factors based on <i>F</i>^2^ are statistically about twice as large
as those based on <i>F</i>, and <i>R</i>- factors based on ALL data will be
even larger.
;
_reflns_number_total     799
_reflns_number_gt     739
_reflns_threshold_expression     I>2sigma(I)
_refine_ls_structure_factor_coef     Fsqd
_refine_ls_matrix_type     full
_refine_ls_R_factor_all     0.0388
_refine_ls_R_factor_gt     0.0359
_refine_ls_wR_factor_gt     0.0921
_refine_ls_wR_factor_ref     0.0943
_refine_ls_goodness_of_fit_ref     1.154
_refine_ls_restrained_S_all     1.154
_refine_ls_number_reflns     799
_refine_ls_number_parameters     81
_refine_ls_number_restraints     0
_refine_ls_number_constraints     ?
_refine_ls_hydrogen_treatment     refall
_refine_ls_weighting_scheme     calc
_refine_ls_weighting_details
         'calc w=1/[\s^2^(Fo^2^)+(0.0594P)^2^+0.0577P] where P=(Fo^2^+2Fc^2^)/3'
_atom_sites_solution_hydrogens     geom
_atom_sites_solution_primary     direct
_atom_sites_solution_secondary     difmap
_refine_ls_shift/su_max     0.000
_refine_ls_shift/su_mean     0.000
_refine_diff_density_max     0.596
_refine_diff_density_min     -0.527
_refine_ls_extinction_method     none
_refine_ls_extinction_coef     ?
loop_
    _atom_type_symbol
    _atom_type_description
    _atom_type_scat_dispersion_real
    _atom_type_scat_dispersion_imag
    _atom_type_scat_source
    'Mg' 'Mg' 0.0486 0.0363
                         'International Tables Vol C Tables 4.2.6.8 and 6.1.1.4'
    'P' 'P' 0.1023 0.0942
                         'International Tables Vol C Tables 4.2.6.8 and 6.1.1.4'
    'O' 'O' 0.0106 0.0060
                         'International Tables Vol C Tables 4.2.6.8 and 6.1.1.4'
    'H' 'H' 0.0000 0.0000
                         'International Tables Vol C Tables 4.2.6.8 and 6.1.1.4'
_computing_data_collection
;
X-AREA (Stoe & Cie, 2002)
;
_computing_cell_refinement
;
X-AREA (Stoe & Cie, 2002)
;
_computing_data_reduction
;
X-AREA (Stoe & Cie, 2002)
;
_computing_structure_solution
;
SHELXS97 (Sheldrick, 2008)
;
_computing_structure_refinement
;
SHELXL97 (Sheldrick, 2008)
;
_computing_molecular_graphics
;
DIAMOND (Brandenburg, 2012)
;
_computing_publication_material
;
SHELXL97 (Sheldrick, 2008), PLATON (Spek, 2009) and publCIF
(Westrip, 2010)
;
loop_
    _atom_site_type_symbol
    _atom_site_label
    _atom_site_fract_x
    _atom_site_fract_y
    _atom_site_fract_z
    _atom_site_U_iso_or_equiv
    _atom_site_adp_type
    _atom_site_calc_flag
    _atom_site_refinement_flags
    _atom_site_occupancy
    _atom_site_symmetry_multiplicity
    _atom_site_disorder_assembly
    _atom_site_disorder_group
    P P 0.05636(10) 0.66957(9) 0.00780(8) 0.0119(2) Uani d . 1 1 . .
    Mg Mg 0.0000 1.0000 0.5000 0.0118(3) Uani d S 1 2 . .
    O O1 0.1302(3) 0.8332(3) 0.2329(2) 0.0158(4) Uani d . 1 1 . .
    O O2 0.2710(3) 0.6732(3) -0.1158(2) 0.0167(4) Uani d . 1 1 . .
    O O3 -0.2044(3) 0.6995(3) -0.1200(2) 0.0180(4) Uani d . 1 1 . .
    O O4 0.3263(3) 0.9689(3) 0.6850(3) 0.0233(4) Uani d . 1 1 . .
    O O5 0.2204(3) 1.2973(3) 0.5191(3) 0.0207(4) Uani d . 1 1 . .
    H H3 -0.345(8) 0.697(6) -0.086(6) 0.041(9) Uiso d . 1 1 . .
    H H4A 0.326(6) 0.895(5) 0.756(5) 0.019(7) Uiso d . 1 1 . .
    H H4B 0.491(7) 1.027(5) 0.699(5) 0.024(7) Uiso d . 1 1 . .
    H H5A 0.229(6) 1.410(6) 0.605(6) 0.026(8) Uiso d . 1 1 . .
    H H5B 0.220(7) 1.323(6) 0.422(6) 0.041(10) Uiso d . 1 1 . .
loop_
    _atom_site_aniso_label
    _atom_site_aniso_U_11
    _atom_site_aniso_U_22
    _atom_site_aniso_U_33
    _atom_site_aniso_U_12
    _atom_site_aniso_U_13
    _atom_site_aniso_U_23
    P 0.0114(3) 0.0134(4) 0.0117(4) 0.0031(2) 0.0061(2) 0.0046(2)
    Mg 0.0107(5) 0.0141(6) 0.0101(5) 0.0033(4) 0.0042(4) 0.0035(4)
    O1 0.0155(8) 0.0170(8) 0.0141(8) 0.0036(6) 0.0072(6) 0.0041(6)
    O2 0.0152(8) 0.0201(8) 0.0171(8) 0.0049(6) 0.0096(6) 0.0075(6)
    O3 0.0137(8) 0.0277(9) 0.0188(8) 0.0081(7) 0.0082(6) 0.0131(7)
    O4 0.0128(9) 0.0347(10) 0.0299(10) 0.0040(7) 0.0037(7) 0.0219(9)
    O5 0.0295(9) 0.0169(9) 0.0150(8) 0.0016(7) 0.0097(7) 0.0052(8)
_geom_special_details
;
All e.s.d.'s (except the e.s.d. in the dihedral angle between two l.s. planes)
are estimated using the full covariance matrix. The cell e.s.d.'s are taken
into account individually in the estimation of e.s.d.'s in distances, angles
and torsion angles; correlations between e.s.d.'s in cell parameters are only
used when they are defined by crystal symmetry. An approximate (isotropic)
treatment of cell e.s.d.'s is used for estimating e.s.d.'s involving l.s.
planes.
;
loop_
    _geom_bond_atom_site_label_1
    _geom_bond_atom_site_label_2
    _geom_bond_site_symmetry_2
    _geom_bond_distance
    _geom_bond_publ_flag
    P O1 . 1.5013(16) ?
    P O2 . 1.5122(15) ?
    P O3 . 1.5855(16) ?
    P P 2_565 2.1843(12) ?
    Mg O4 2_576 2.0580(17) ?
    Mg O4 . 2.0580(17) ?
    Mg O1 . 2.0637(15) ?
    Mg O1 2_576 2.0637(15) ?
    Mg O5 2_576 2.0646(18) ?
    Mg O5 . 2.0646(18) ?
    O3 H3 . 0.79(4) ?
    O4 H4A . 0.82(3) ?
    O4 H4B . 0.85(4) ?
    O5 H5A . 0.75(4) ?
    O5 H5B . 0.77(4) ?
loop_
    _geom_angle_atom_site_label_1
    _geom_angle_atom_site_label_2
    _geom_angle_atom_site_label_3
    _geom_angle_site_symmetry_1
    _geom_angle_site_symmetry_3
    _geom_angle
    _geom_angle_publ_flag
    O1 P O2 . . 116.02(9) ?
    O1 P O3 . . 112.90(9) ?
    O2 P O3 . . 106.05(9) ?
    O1 P P . 2_565 108.73(7) ?
    O2 P P . 2_565 108.36(7) ?
    O3 P P . 2_565 104.04(7) ?
    O4 Mg O4 2_576 . 180.0 ?
    O4 Mg O1 2_576 . 88.56(7) ?
    O4 Mg O1 . . 91.44(7) ?
    O4 Mg O1 2_576 2_576 91.44(7) ?
    O4 Mg O1 . 2_576 88.56(7) ?
    O1 Mg O1 . 2_576 180.00(7) ?
    O4 Mg O5 2_576 2_576 89.75(8) ?
    O4 Mg O5 . 2_576 90.25(8) ?
    O1 Mg O5 . 2_576 91.48(7) ?
    O1 Mg O5 2_576 2_576 88.52(7) ?
    O4 Mg O5 2_576 . 90.25(8) ?
    O4 Mg O5 . . 89.75(8) ?
    O1 Mg O5 . . 88.52(7) ?
    O1 Mg O5 2_576 . 91.48(7) ?
    O5 Mg O5 2_576 . 180.0 ?
    P O1 Mg . . 147.48(9) ?
    P O3 H3 . . 123(2) ?
    Mg O4 H4A . . 128(2) ?
    Mg O4 H4B . . 125.9(19) ?
    H4A O4 H4B . . 106(3) ?
    Mg O5 H5A . . 124(3) ?
    Mg O5 H5B . . 121(3) ?
    H5A O5 H5B . . 104(4) ?
loop_
    _geom_hbond_atom_site_label_D
    _geom_hbond_atom_site_label_H
    _geom_hbond_atom_site_label_A
    _geom_hbond_site_symmetry_A
    _geom_hbond_distance_DH
    _geom_hbond_distance_HA
    _geom_hbond_distance_DA
    _geom_hbond_angle_DHA
    O3 H3 O2 1_455 0.79(4) 1.94(4) 2.687(2) 157(3)
    O4 H4A O2 1_556 0.82(3) 2.00(3) 2.817(2) 169(3)
    O4 H4B O1 2_676 0.85(4) 1.94(4) 2.786(2) 173(3)
    O5 H5A O2 1_566 0.75(4) 2.03(4) 2.768(3) 165(3)
    O5 H5B O3 2_575 0.77(4) 2.08(4) 2.829(3) 165(4)
data_New_Global_Publ_Block
_journal_date_recd_electronic     2015-06-10
_journal_date_accepted     2015-06-23
_journal_name_full     'Acta Crystallographica, Section E'
_journal_year     2015
_journal_volume     71
_journal_issue      7
_journal_page_first     867
_journal_page_last     869
_journal_paper_category     GI
_journal_paper_doi     10.1107/S2056989015012037
_journal_coeditor_code     WM5175
_publ_contact_author_name     'Mimoza Gjikaj'
_publ_contact_author_address
;
Institute of Inorganic and Analytical Chemistry
Clausthal University of Technology
Paul-Ernst-Strasse 4
D-38678 Clausthal-Zellerfeld
Germany
;
_publ_contact_author_email     'mimoza.gjikaj@tu-clausthal.de'
_publ_contact_author_fax     '+49 5323722995'
_publ_contact_author_phone     '+49 5323722857'
_publ_section_title
;
Crystal structure of <i>catena</i>-poly[[tetraaquamagnesium]-\m-(dihydrogen
hypodiphosphato)-\k^2^<i>O</i>:<i>O</i>']
;
loop_
    _publ_author_name
    _publ_author_footnote
    _publ_author_address
    'Gjikaj, Mimoza' .
;
Institute of Inorganic and Analytical Chemistry
Clausthal University of Technology
Paul-Ernst-Strasse 4
D-38678 Clausthal-Zellerfeld
Germany
;
    'Haase, Madeline' .
;
Institute of Inorganic and Analytical Chemistry
Clausthal University of Technology
Paul-Ernst-Strasse 4
D-38678 Clausthal-Zellerfeld
Germany
;
_publ_section_synopsis
;
[Mg(H~2~P~2~O~6~)(H~2~O)~4~] is the first alkaline earth hypodiphosphate to be
structurally determined. It consists of (H~2~P~2~O~6~)^2-^ anions that are
bridged by Mg^2+^ cations into a chain structure. Water molecules complete the
octahedral coordination sphere of the metal and built up a three-dimensional
hydrogen-bonding network.
;
