# Supplementary material for: Crystal structure of catena-poly[[tetra­aqua­magnesium]-μ-(di­hydrogen hypodiphosphato)-κ2 O:O′]
Source: Acta Crystallogr E Crystallogr Commun. 2015 Jun 27;71(Pt 7):867–9. doi: 10.1107/S2056989015012037 (PMC4518914; doi:10.1107/S2056989015012037)
Supplement: Supplementary file 2 [file e-71-00867-Isup2.hkl]

# 
# h,k,l, Fc-squared, Fo-squared, sigma(Fo-squared) and status flag 
# 
data_I
_shelx_title ' P-1 (no. 2) colourless' 
_shelx_refln_list_code          4 
_shelx_F_calc_maximum       45.55 
_exptl_crystal_F_000       132.00 
_reflns_d_resolution_high  0.8204 
 
loop_ 
 _symmetry_equiv_pos_as_xyz 
 'x, y, z' 
 '-x, -y, -z' 
 
_cell_length_a     5.1486 
_cell_length_b     6.5954 
_cell_length_c     7.0959 
_cell_angle_alpha 112.306 
_cell_angle_beta   98.548 
_cell_angle_gamma  98.284 
 
_shelx_F_squared_multiplier     1.000 
 
loop_ 
 _refln_index_h 
 _refln_index_k 
 _refln_index_l 
 _refln_F_squared_calc 
 _refln_F_squared_meas 
 _refln_F_squared_sigma 
 _refln_observed_status 
   1   0   0     1609.23     1908.89     11.91 o 
   2   0   0      193.64      216.86     27.57 o 
   3   0   0      104.12       99.33      1.11 o 
   4   0   0      112.02      107.87      9.46 o 
   5   0   0        0.79        0.93      0.89 o 
   6   0   0        0.16        1.16      1.01 o 
  -6   1   0      120.65      117.83      1.93 o 
  -5   1   0       37.87       38.66      0.61 o 
  -4   1   0      639.22      614.79      3.61 o 
  -3   1   0      135.39      113.47      9.47 o 
  -2   1   0        0.07       -0.26      0.73 o 
  -1   1   0       81.32       93.91      1.19 o 
   0   1   0       15.20       15.65      1.52 o 
   1   1   0        6.81        2.28      0.91 o 
   2   1   0      172.42      172.36      2.01 o 
   3   1   0      722.09      715.93     10.11 o 
   4   1   0      279.82      282.00      4.29 o 
   5   1   0       50.19       46.36      5.62 o 
  -6   2   0      191.63      190.75      2.42 o 
  -5   2   0      204.40      193.24      1.79 o 
  -4   2   0      229.10      221.75      1.17 o 
  -3   2   0      674.15      683.71      3.30 o 
  -2   2   0      201.84      201.12      1.91 o 
  -1   2   0      712.62      776.35      9.72 o 
   0   2   0      557.66      631.56     29.86 o 
   1   2   0        8.56        7.74      0.84 o 
   2   2   0      157.75      177.19      4.22 o 
   3   2   0       21.36       24.06      0.69 o 
   4   2   0      194.95      183.10     11.92 o 
   5   2   0      113.07      107.66      7.50 o 
  -6   3   0       14.89       14.26      1.43 o 
  -5   3   0       31.03       29.46      0.69 o 
  -4   3   0      416.97      401.70      5.48 o 
  -3   3   0      569.53      547.78      3.76 o 
  -2   3   0        0.85        2.57      0.70 o 
  -1   3   0       11.00        8.44      0.87 o 
   1   3   0      698.07      755.19      4.01 o 
   2   3   0        0.97        0.58      0.70 o 
   3   3   0      117.23      116.80     10.60 o 
   4   3   0      127.46      118.47     23.44 o 
  -5   4   0       14.93       15.67      0.70 o 
  -4   4   0      235.16      232.84      2.45 o 
  -3   4   0       22.59       20.40      1.50 o 
  -2   4   0       21.31       22.09      0.83 o 
  -1   4   0        1.58        0.58      0.66 o 
   0   4   0        4.18        5.82      0.83 o 
   1   4   0       11.32       11.04      1.42 o 
   2   4   0       19.17       20.12      1.49 o 
   3   4   0      117.17      126.74      3.89 o 
   4   4   0      311.64      349.31     15.96 o 
  -5   5   0       60.73       61.33      2.07 o 
  -4   5   0        9.06        9.65      1.06 o 
  -3   5   0      158.38      162.24      2.65 o 
  -2   5   0      423.92      431.52     14.03 o 
  -1   5   0       23.33       21.94      2.86 o 
   0   5   0       89.26       91.28      5.51 o 
   1   5   0       82.85       94.75      2.13 o 
   2   5   0       14.18       15.89      1.02 o 
   3   5   0       10.81       14.34      1.36 o 
  -4   6   0       59.90       61.59      1.81 o 
  -3   6   0      129.54      139.31      3.49 o 
  -2   6   0       41.72       43.61      1.21 o 
  -1   6   0       82.79       75.70      1.09 o 
  -3   7   0       84.79       88.16      0.95 o 
  -2   7   0       51.09       55.02      1.59 o 
  -1   7   0       17.49       18.97      1.40 o 
   0  -7   1       47.39       46.43      5.53 o 
   1  -7   1      245.37      216.10     23.30 o 
   2  -7   1      244.57      254.06     19.53 o 
   3  -7   1       47.87       45.32      5.12 o 
   0  -6   1       83.61       73.18      7.06 o 
   1  -6   1       59.57       60.91      5.22 o 
   2  -6   1       10.59        9.70      0.67 o 
   3  -6   1        0.00        0.53      0.64 o 
   4  -6   1        5.14        5.44      0.76 o 
  -3  -5   1      166.87      151.50      1.75 o 
  -1  -5   1      241.86      261.71     27.23 o 
   0  -5   1       88.01       88.72      7.50 o 
   1  -5   1        0.44        0.54      0.81 o 
   2  -5   1       23.95       25.80      0.80 o 
   3  -5   1       16.55       17.43      0.74 o 
   4  -5   1        0.71        0.78      0.89 o 
   5  -5   1       12.79       12.75      1.35 o 
  -4  -4   1        1.60        1.94      0.59 o 
  -3  -4   1       33.25       36.95      1.27 o 
  -2  -4   1       55.95       57.33      1.92 o 
  -1  -4   1       13.75        7.63      5.87 o 
   0  -4   1        0.20        0.15      0.83 o 
   1  -4   1      244.66      228.66      6.70 o 
   2  -4   1      673.28      645.05     14.57 o 
   3  -4   1      192.46      182.54      4.52 o 
   4  -4   1      261.09      227.84     14.24 o 
   5  -4   1      320.66      297.44     18.43 o 
  -5  -3   1       24.98       27.18      1.94 o 
  -4  -3   1       53.26       53.69      1.75 o 
  -3  -3   1       31.68       27.47      2.10 o 
  -2  -3   1       20.71       15.45      1.80 o 
  -1  -3   1      102.16       89.95     31.52 o 
   0  -3   1      137.65      133.34      1.75 o 
   1  -3   1      563.89      590.37      9.58 o 
   2  -3   1        2.28        2.16      0.64 o 
   3  -3   1       36.02       30.88      0.62 o 
   4  -3   1       26.38       22.36      2.00 o 
   5  -3   1      109.77      109.31      1.44 o 
  -5  -2   1       47.71       47.66      4.11 o 
  -4  -2   1      308.47      315.47      6.31 o 
  -3  -2   1      168.02      159.53      5.03 o 
  -2  -2   1      200.47      169.97     14.04 o 
   1  -2   1       49.23       59.14      0.99 o 
   2  -2   1        6.89       13.07      0.99 o 
   3  -2   1        3.96        6.20      0.62 o 
   4  -2   1       71.25       75.34      1.77 o 
   5  -2   1       33.06       34.07      1.45 o 
   6  -2   1       19.68       20.29      1.31 o 
  -5  -1   1      207.94      199.58     10.46 o 
  -4  -1   1       90.60       91.13      1.37 o 
  -3  -1   1        7.46        7.93      0.58 o 
  -2  -1   1        0.94        1.44      0.89 o 
  -1  -1   1      106.31      134.90      1.97 o 
   0  -1   1      616.95      655.34      9.13 o 
   1  -1   1     1624.70     1893.77     43.63 o 
   2  -1   1     2074.65     2200.05      5.14 o 
   3  -1   1      281.66      283.28     15.31 o 
   4  -1   1       81.35       77.60      1.17 o 
   5  -1   1      164.13      160.23      1.47 o 
   6  -1   1       21.50       19.98      0.97 o 
  -6   0   1       58.91       56.99      1.95 o 
  -5   0   1       75.83       69.59      8.77 o 
  -4   0   1      133.73      131.47      0.79 o 
  -3   0   1       72.11       72.64      0.70 o 
  -2   0   1      953.35     1091.85      5.16 o 
  -1   0   1      146.02      179.02      2.03 o 
   0   0   1      308.08      266.95     19.08 o 
   1   0   1      304.93      303.36     19.74 o 
   2   0   1      315.07      378.82      7.55 o 
   3   0   1       56.66       66.60      0.84 o 
   4   0   1       37.15       37.58      1.08 o 
   5   0   1       22.94       25.11      0.65 o 
  -6   1   1       64.78       62.26      0.85 o 
  -5   1   1      240.66      240.94      4.82 o 
  -4   1   1     1026.44     1012.66      6.17 o 
  -3   1   1      592.36      568.31      1.75 o 
  -2   1   1        0.17        4.42      0.93 o 
  -1   1   1      973.71     1125.41     16.94 o 
   0   1   1     1177.39     1253.92      7.40 o 
   1   1   1      199.70      218.25      6.47 o 
   2   1   1        0.00        0.34      0.67 o 
   3   1   1      131.38      133.23      1.76 o 
   4   1   1        5.81        5.78      0.77 o 
   5   1   1       37.31       38.86      0.73 o 
  -6   2   1        3.41        3.09      0.62 o 
  -5   2   1      194.54      197.13      2.18 o 
  -4   2   1       39.18       40.53      0.80 o 
  -3   2   1      334.22      335.79      1.57 o 
  -2   2   1      158.80      190.62      3.50 o 
  -1   2   1       40.43       37.58      1.18 o 
   0   2   1      142.73      101.95     11.86 o 
   1   2   1      111.21       97.34      1.71 o 
   2   2   1      376.31      362.22     10.18 o 
   3   2   1      392.47      366.48     34.41 o 
   4   2   1      219.15      177.92     29.99 o 
   5   2   1      169.59      180.07      8.76 o 
  -6   3   1       18.44       18.32      0.70 o 
  -5   3   1        0.02        0.80      0.61 o 
  -4   3   1        3.48        2.70      0.81 o 
  -3   3   1       22.03       25.32      0.74 o 
  -2   3   1        3.72        2.78      0.70 o 
  -1   3   1        5.63        4.72      1.24 o 
   0   3   1       86.79       58.05     18.68 o 
   1   3   1      232.56      230.65      2.08 o 
   2   3   1       11.01       10.73      1.10 o 
   3   3   1        0.03       -0.15      0.62 o 
   4   3   1        5.62        6.04      1.22 o 
  -5   4   1       83.71       83.63      0.75 o 
  -4   4   1      315.45      317.47      5.73 o 
  -3   4   1      260.57      224.14     27.18 o 
  -2   4   1       56.74       53.97      3.36 o 
  -1   4   1      549.92      536.26     10.94 o 
   0   4   1      799.79      482.14      3.15 o 
   1   4   1        4.11        3.84      1.09 o 
   2   4   1       39.90       32.15      1.14 o 
   3   4   1        1.15        1.50      0.95 o 
  -5   5   1       60.16       59.78      1.70 o 
  -4   5   1      109.63      109.40      3.01 o 
  -3   5   1        0.38        0.84      0.67 o 
  -2   5   1        9.34        9.64      0.69 o 
  -1   5   1       38.69       40.54      1.68 o 
   0   5   1      252.07      256.33      2.87 o 
   1   5   1      269.39      312.78      2.74 o 
   2   5   1      169.40      156.64      1.72 o 
   3   5   1      118.01      140.44      1.90 o 
  -4   6   1        1.09        1.64      1.16 o 
  -3   6   1        3.39        5.20      0.73 o 
  -2   6   1       37.77       43.21      1.33 o 
  -1   6   1      100.76      111.77      3.31 o 
   1   6   1        8.66       11.75      1.43 o 
  -2   7   1       19.43       20.81      1.20 o 
  -1   7   1       34.99       34.87      1.26 o 
  -1  -7   2        1.77        1.82      1.05 o 
   0  -7   2        3.67        4.48      0.87 o 
   1  -7   2       10.33       11.98      0.89 o 
   2  -7   2       89.05       90.23      7.03 o 
   3  -7   2       22.90       22.14      0.82 o 
  -3  -6   2       69.13       60.67      1.55 o 
  -2  -6   2      326.68      310.42     25.88 o 
  -1  -6   2      168.66      149.05     79.48 o 
   0  -6   2       28.97       31.88      1.28 o 
   1  -6   2      147.46      151.58     10.89 o 
   2  -6   2      176.78      161.30      2.81 o 
   3  -6   2      101.23       99.82      2.01 o 
   4  -6   2      120.46      117.82      3.28 o 
  -4  -5   2       20.76       23.20      1.05 o 
  -3  -5   2       24.84       26.59      1.50 o 
  -2  -5   2       11.71       10.90      1.20 o 
  -1  -5   2       17.49       15.37      0.83 o 
   0  -5   2      265.08      269.66      6.23 o 
   1  -5   2       15.88       13.36      0.86 o 
   2  -5   2      253.77      236.12      7.22 o 
   3  -5   2       24.47       23.89      0.71 o 
   4  -5   2       38.96       41.05      0.65 o 
   5  -5   2      193.55      191.82      4.55 o 
  -4  -4   2      254.83      272.57      4.73 o 
  -3  -4   2       23.04       23.43      0.87 o 
  -2  -4   2        2.09        3.95      0.63 o 
  -1  -4   2      151.10      135.19     19.53 o 
   0  -4   2      173.17      173.19      2.40 o 
   1  -4   2        0.35        0.74      1.12 o 
   2  -4   2      393.19      380.22      6.72 o 
   3  -4   2      381.59      347.36     32.19 o 
   4  -4   2        9.59        8.42      0.75 o 
   5  -4   2        1.62        1.78      0.52 o 
  -5  -3   2        0.99        1.04      0.62 o 
  -4  -3   2        0.47        0.62      0.60 o 
  -3  -3   2        6.33        6.45      0.66 o 
  -2  -3   2      565.10      555.56     21.82 o 
  -1  -3   2     1433.88     1314.17      4.62 o 
   0  -3   2      796.10      742.18     12.25 o 
   1  -3   2      814.50      771.92     13.03 o 
   2  -3   2      262.97      257.55      5.15 o 
   3  -3   2       25.98       25.77      0.62 o 
   4  -3   2      101.52       97.37      0.67 o 
   5  -3   2        4.64        4.38      0.53 o 
  -5  -2   2        4.19        4.61      0.96 o 
  -4  -2   2       86.99       84.50     20.49 o 
  -3  -2   2      312.89      281.95     73.87 o 
  -2  -2   2        2.46        4.47      0.81 o 
  -1  -2   2       10.65        8.72      1.11 o 
   0  -2   2     1489.61     1558.10     10.12 o 
   1  -2   2      194.13      229.63      6.17 o 
   3  -2   2      253.58      258.02      3.60 o 
   4  -2   2        8.77       10.50      0.56 o 
   5  -2   2       96.59      100.79      1.62 o 
  -6  -1   2       35.74       29.99      4.39 o 
  -5  -1   2      378.51      363.14     17.92 o 
  -4  -1   2     1128.91     1135.48     21.20 o 
  -3  -1   2       98.20       85.90      3.27 o 
  -2  -1   2      309.96      377.35     15.51 o 
  -1  -1   2       57.57       67.55      1.99 o 
   0  -1   2        9.03        5.16      2.09 o 
   1  -1   2       19.04       17.53      1.00 o 
   2  -1   2        3.96        5.00      0.78 o 
   3  -1   2      140.44      140.22      2.85 o 
   4  -1   2       27.38       24.88      0.58 o 
   5  -1   2        0.91        0.68      0.50 o 
  -6   0   2        0.02        1.09      0.67 o 
  -5   0   2       22.75       24.25      1.18 o 
  -4   0   2      201.74      208.92      3.04 o 
  -3   0   2      203.87      217.45      1.78 o 
  -2   0   2      460.98      557.51      6.96 o 
  -1   0   2     1829.01     1957.91      5.82 o 
   0   0   2      617.86      505.77    125.02 o 
   1   0   2      199.75      171.40      6.18 o 
   2   0   2      103.03       88.49      6.56 o 
   3   0   2       72.25       69.51      2.21 o 
   4   0   2      242.12      234.98      6.39 o 
   5   0   2       76.77       77.53      2.47 o 
  -6   1   2       26.06       26.36      0.88 o 
  -5   1   2       72.14       70.97      0.74 o 
  -4   1   2      109.54       91.89     10.97 o 
  -3   1   2       83.32       79.57      1.50 o 
  -2   1   2      307.19      369.79      6.20 o 
  -1   1   2      401.34      487.26     14.39 o 
   0   1   2     1288.72     1279.48      5.00 o 
   1   1   2      229.69      245.91     28.18 o 
   2   1   2      621.69      560.92     18.86 o 
   3   1   2      250.03      235.34     11.71 o 
   4   1   2       56.42       50.47      3.84 o 
   5   1   2      168.22      155.24     15.13 o 
  -6   2   2       12.02       12.47      0.66 o 
  -5   2   2       73.17       73.00      1.23 o 
  -4   2   2      590.00      513.01     59.85 o 
  -3   2   2      191.96      182.62      2.87 o 
  -2   2   2        4.12        3.52      1.19 o 
  -1   2   2      130.25      159.00      5.97 o 
   0   2   2       16.20       20.21      5.10 o 
   1   2   2       29.93       30.38      1.12 o 
   2   2   2       32.10       26.79      1.93 o 
   3   2   2      150.47      147.68      2.51 o 
   4   2   2      132.37      130.79     13.83 o 
  -5   3   2        0.78        0.73      0.70 o 
  -4   3   2       62.94       61.57      1.03 o 
  -3   3   2       70.84       72.01      1.13 o 
  -2   3   2       40.44       41.30      1.51 o 
  -1   3   2      752.95      611.01    108.17 o 
   1   3   2      534.07      560.59      2.90 o 
   2   3   2       66.54       67.41      1.63 o 
   3   3   2        0.44       -0.43      0.70 o 
   4   3   2        7.90        8.81      0.84 o 
  -5   4   2       11.31       13.87      1.00 o 
  -4   4   2      130.92      130.37      3.08 o 
  -3   4   2      224.08      211.80      2.70 o 
  -2   4   2       26.02       27.55      1.59 o 
  -1   4   2       22.10       24.89      3.55 o 
   0   4   2       23.30       18.52      1.33 o 
   1   4   2        0.26       -0.19      1.02 o 
   2   4   2      226.90      233.91      1.82 o 
   3   4   2      177.75      149.64      1.49 o 
  -4   5   2      290.66      293.94      6.32 o 
  -3   5   2      110.21      114.97      1.77 o 
  -2   5   2        3.96        4.46      0.68 o 
  -1   5   2       10.81       10.00      0.84 o 
   0   5   2       38.96       45.43      1.70 o 
   1   5   2       45.05       35.35      1.21 o 
   2   5   2        0.03        0.36      0.93 o 
  -3   6   2      189.19      200.77      1.80 o 
  -2   6   2       46.17       45.32      5.52 o 
  -1   6   2       62.87       69.39      3.18 o 
   0   6   2      173.77      186.03      2.44 o 
   1  -8   3       45.82       47.42      2.66 o 
  -2  -7   3        9.59       10.34      0.97 o 
  -1  -7   3        4.81        3.87      1.09 o 
   0  -7   3       44.05       43.18      3.45 o 
   1  -7   3      165.29      167.07     12.17 o 
   2  -7   3       95.14       94.76      6.67 o 
   3  -7   3       71.00       69.23      1.72 o 
  -3  -6   3       27.57       29.81      0.88 o 
  -2  -6   3        4.74        5.15      0.61 o 
  -1  -6   3        1.67        1.80      0.80 o 
   0  -6   3        0.35        1.13      0.86 o 
   1  -6   3      120.66      116.63      2.60 o 
   2  -6   3      245.86      247.09      2.53 o 
   3  -6   3        0.23        0.01      0.56 o 
   4  -6   3       57.60       59.55      1.00 o 
  -4  -5   3        8.27        9.29      0.62 o 
  -3  -5   3      303.92      307.05     27.88 o 
  -2  -5   3      636.05      599.11     48.03 o 
  -1  -5   3      122.17      119.34      3.86 o 
   0  -5   3       68.40       73.06      1.74 o 
   1  -5   3      210.21      214.38      4.27 o 
   2  -5   3        0.17        1.08      0.62 o 
   3  -5   3       23.83       22.52      0.62 o 
   4  -5   3        7.27        7.94      0.52 o 
   5  -5   3       65.48       65.10      5.41 o 
  -4  -4   3       32.17       31.81      4.15 o 
  -3  -4   3       11.97       13.16      1.23 o 
  -2  -4   3       20.43       19.95      1.74 o 
  -1  -4   3        1.52        2.31      0.65 o 
   0  -4   3       93.71       72.07     12.45 o 
   1  -4   3     1577.62     1472.56     23.50 o 
   2  -4   3      821.84      794.76      8.07 o 
   3  -4   3       92.81       95.60      1.48 o 
   4  -4   3       54.06       56.99      1.75 o 
   5  -4   3       49.60       50.86      0.63 o 
  -5  -3   3      232.30      238.22      6.93 o 
  -4  -3   3       38.99       38.95      0.97 o 
  -3  -3   3      243.14      231.31      9.84 o 
  -2  -3   3      374.71      354.57     11.89 o 
  -1  -3   3       45.43       41.23      1.33 o 
   0  -3   3        2.86        2.80      0.95 o 
   1  -3   3       12.19       10.15      1.20 o 
   2  -3   3      165.45      144.59      6.60 o 
   3  -3   3        8.38        9.70      0.61 o 
   4  -3   3      134.60      145.29      3.74 o 
   5  -3   3       15.23       15.83      1.57 o 
  -5  -2   3      174.57      163.21     16.96 o 
  -4  -2   3      123.06      104.51     33.64 o 
  -3  -2   3      645.69      653.77      8.41 o 
  -2  -2   3     1499.00     1530.65     45.73 o 
  -1  -2   3      140.25      115.96      1.44 o 
   0  -2   3       56.39       73.61      2.95 o 
   1  -2   3       51.68       48.90      1.59 o 
   2  -2   3        0.18        0.25      0.69 o 
   3  -2   3        2.55        3.38      0.63 o 
   4  -2   3       37.26       36.60      0.95 o 
   5  -2   3       25.83       31.23      0.86 o 
  -6  -1   3      133.08      130.05      4.78 o 
  -5  -1   3       34.93       33.26      0.84 o 
  -4  -1   3       12.03       10.30      0.67 o 
  -3  -1   3      103.65      118.16      0.89 o 
  -2  -1   3      877.90      979.77     42.69 o 
  -1  -1   3        1.36        1.73      1.04 o 
   0  -1   3      235.01      273.34      1.63 o 
   1  -1   3     1009.38      959.80     27.02 o 
   2  -1   3      994.53      821.66     89.06 o 
   3  -1   3      125.75      120.00      6.36 o 
   4  -1   3      134.83      130.52      2.06 o 
   5  -1   3      142.54      146.43      4.50 o 
  -6   0   3        7.09        7.17      0.94 o 
  -5   0   3      109.13      104.03      0.85 o 
  -4   0   3       98.92       91.01      1.16 o 
  -3   0   3      193.26      220.76      2.85 o 
  -2   0   3      169.17      177.94      1.86 o 
  -1   0   3       31.43       42.37      8.68 o 
   0   0   3       14.00       19.56      1.27 o 
   1   0   3       25.77       25.51      1.01 o 
   2   0   3      285.17      269.83      8.25 o 
   3   0   3       61.35       64.00      2.12 o 
   4   0   3       43.18       46.26      1.20 o 
   5   0   3       69.81       73.64      1.86 o 
  -6   1   3      147.80      130.82     13.82 o 
  -5   1   3      153.12      156.40      0.86 o 
  -4   1   3       50.48       49.90      0.74 o 
  -3   1   3      118.73       97.05     16.70 o 
  -2   1   3      984.14     1038.62     15.69 o 
  -1   1   3     1097.07     1135.78     59.69 o 
   0   1   3      288.80      308.10      2.25 o 
   1   1   3       97.38       95.24      2.39 o 
   2   1   3       25.84       24.82      0.89 o 
   3   1   3       67.14       64.11      3.64 o 
   4   1   3        0.81        2.04      1.08 o 
  -5   2   3       41.22       40.06      0.68 o 
  -4   2   3      110.35      104.87      2.60 o 
  -3   2   3       12.37       11.39      0.81 o 
  -2   2   3      302.42      298.07     26.74 o 
  -1   2   3       95.37       82.83      4.86 o 
   0   2   3        1.57        2.85      0.74 o 
   1   2   3      708.57      637.41     18.96 o 
   2   2   3      990.55      984.46     26.89 o 
   3   2   3      125.75      137.26      4.33 o 
   4   2   3       20.14       18.32      1.74 o 
  -5   3   3      103.05       98.68      2.28 o 
  -4   3   3      172.47      165.20     10.82 o 
  -3   3   3       89.17       90.55      2.31 o 
  -2   3   3      410.98      421.84     30.48 o 
  -1   3   3      122.43      123.76      3.77 o 
   0   3   3       36.38       33.31      2.59 o 
   1   3   3        0.15        0.58      0.73 o 
   2   3   3        1.41        0.47      0.96 o 
   3   3   3        0.01       -0.69      0.94 o 
  -5   4   3      220.77      218.46      5.60 o 
  -4   4   3      304.19      277.42      9.78 o 
  -3   4   3      165.08      171.39      4.30 o 
  -2   4   3      145.31      125.49     65.48 o 
  -1   4   3      171.40      169.16      1.70 o 
   0   4   3       45.06       48.40      0.88 o 
   1   4   3        0.20        0.98      1.02 o 
   2   4   3        8.70       10.21      1.03 o 
  -4   5   3       29.47       31.57      1.05 o 
  -3   5   3       10.41       10.30      0.69 o 
  -2   5   3      202.99      222.82      2.35 o 
  -1   5   3       90.65       93.05      8.24 o 
   0   5   3        0.14        0.52      1.07 o 
   1   5   3       43.73       49.70      1.32 o 
   1  -8   4        1.43        1.97      0.77 o 
  -2  -7   4       12.37       12.01      0.80 o 
  -1  -7   4        0.99        1.54      0.81 o 
   0  -7   4       22.32       22.77      0.80 o 
   1  -7   4       14.77       14.61      0.78 o 
   2  -7   4      146.37      144.07      3.10 o 
   3  -7   4       29.14       28.21      1.50 o 
  -3  -6   4       49.76       52.80      2.61 o 
  -2  -6   4      200.15      197.79      8.46 o 
  -1  -6   4      172.93      170.01      6.85 o 
   0  -6   4      229.90      228.82      3.35 o 
   1  -6   4      291.89      278.90      5.82 o 
   2  -6   4      211.76      209.79      5.21 o 
   3  -6   4       73.09       76.63      0.73 o 
   4  -6   4        4.39        4.24      1.29 o 
  -4  -5   4       24.02       22.44      0.66 o 
  -3  -5   4       58.49       55.62      5.13 o 
  -2  -5   4      176.74      171.47      7.77 o 
  -1  -5   4       85.28       80.43      3.16 o 
   0  -5   4       41.28       37.65      0.78 o 
   1  -5   4       62.29       56.81      1.51 o 
   2  -5   4       48.61       50.19      0.93 o 
   3  -5   4      210.95      216.34      2.10 o 
   4  -5   4       94.07       99.94      2.94 o 
  -4  -4   4      118.98      128.99      3.90 o 
  -3  -4   4      248.21      252.71      7.75 o 
  -2  -4   4        2.37        2.54      0.62 o 
  -1  -4   4      135.35      126.00      1.19 o 
   0  -4   4        6.94       11.17      0.86 o 
   1  -4   4        3.44        4.30      0.78 o 
   2  -4   4      253.41      241.08     14.85 o 
   3  -4   4        7.03        6.94      0.61 o 
   4  -4   4       16.31       14.82      1.28 o 
  -5  -3   4       25.49       27.37      0.74 o 
  -4  -3   4        9.27        9.35      0.73 o 
  -3  -3   4      348.58      362.90      2.58 o 
  -2  -3   4      985.30      899.53    131.71 o 
  -1  -3   4      248.33      213.49     10.17 o 
   0  -3   4       67.62       61.15      1.16 o 
   1  -3   4      214.27      200.61      3.37 o 
   2  -3   4      203.06      199.47      4.36 o 
   3  -3   4      183.20      175.35      3.49 o 
   4  -3   4       34.97       30.74      1.37 o 
   5  -3   4        1.30        2.50      1.00 o 
  -5  -2   4       19.35       22.43      0.66 o 
  -4  -2   4       51.07       51.59      1.30 o 
  -3  -2   4       20.65       20.21      1.19 o 
  -2  -2   4        0.92       -0.59      1.04 o 
  -1  -2   4       11.90       10.89      0.89 o 
   0  -2   4       14.14       13.34      1.03 o 
   1  -2   4       12.51       13.88      0.73 o 
   2  -2   4        5.16        7.75      0.97 o 
   3  -2   4      160.38      164.46      2.60 o 
   4  -2   4      148.17      162.28      3.31 o 
   5  -2   4       75.28       76.93      3.70 o 
  -5  -1   4       84.68       82.09      2.06 o 
  -4  -1   4       43.66       31.76     12.18 o 
  -3  -1   4      233.74      215.82     12.34 o 
  -2  -1   4       76.28       74.45      5.32 o 
  -1  -1   4       11.83       10.44      0.88 o 
   0  -1   4      216.69      222.62      5.24 o 
   1  -1   4       17.83       19.48      1.10 o 
   2  -1   4      533.32      526.16     12.44 o 
   3  -1   4      187.62      166.46      8.95 o 
   4  -1   4        0.19        0.27      0.85 o 
  -5   0   4       37.10       38.11      1.46 o 
  -4   0   4       10.93        9.12      0.65 o 
  -3   0   4       74.92       83.88      1.46 o 
  -2   0   4      929.67      921.14     51.14 o 
  -1   0   4      492.60      470.00     19.24 o 
   0   0   4      428.30      412.18     10.29 o 
   1   0   4      704.46      615.95     72.63 o 
   2   0   4      220.21      213.09      8.72 o 
   3   0   4       37.06       32.12      1.57 o 
   4   0   4        5.07        5.04      0.59 o 
  -5   1   4        1.72        1.24      1.04 o 
  -4   1   4       42.40       40.62      0.88 o 
  -3   1   4      225.17      227.70      1.77 o 
  -2   1   4       91.73       90.58      6.45 o 
  -1   1   4       59.13       56.20      4.07 o 
   0   1   4        0.05       -0.20      1.11 o 
   1   1   4      109.41       93.03      3.22 o 
   2   1   4      182.16      172.08      6.04 o 
   3   1   4      205.53      203.34      7.51 o 
   4   1   4       87.08       91.79      3.78 o 
  -5   2   4      229.31      225.29      2.29 o 
  -4   2   4      210.99      209.74      2.96 o 
  -3   2   4      170.08      174.29      5.43 o 
  -2   2   4        3.95        5.99      0.76 o 
  -1   2   4      161.68      140.01      1.20 o 
   0   2   4       14.94       11.98      0.90 o 
   1   2   4        0.98        0.61      0.63 o 
   2   2   4       76.74       70.22      6.30 o 
   3   2   4       39.15       39.80      1.26 o 
  -5   3   4       43.98       46.24      0.74 o 
  -4   3   4       36.86       37.46      2.51 o 
  -3   3   4      196.74      197.60     12.83 o 
  -2   3   4      576.76      551.06     12.53 o 
  -1   3   4      203.49      202.81      1.35 o 
   0   3   4       68.02       65.07      2.05 o 
   1   3   4      141.33      135.67      6.70 o 
   2   3   4       54.72       51.11      5.97 o 
  -4   4   4       25.89       25.88      0.70 o 
  -3   4   4       61.24       61.67      1.28 o 
  -2   4   4        0.20        1.48      0.73 o 
  -1   4   4       10.01       11.06      0.78 o 
   0   4   4        1.68        4.19      0.76 o 
   1   4   4        0.02        1.81      1.02 o 
  -2   5   4       11.33       11.82      1.15 o 
  -1   5   4        0.85        1.70      0.74 o 
  -2  -7   5       52.76       54.58      1.60 o 
  -1  -7   5       84.27       72.80      2.38 o 
   0  -7   5      295.51      287.17     20.27 o 
   1  -7   5       78.94       79.15      1.53 o 
   2  -7   5       89.43       85.66      6.10 o 
  -3  -6   5        1.50        1.52      0.63 o 
  -2  -6   5       54.54       42.33      6.34 o 
  -1  -6   5       36.65       36.38      3.37 o 
   0  -6   5       26.38       25.38      0.94 o 
   1  -6   5      140.14      141.89      5.81 o 
   2  -6   5       11.60       11.57      0.80 o 
   3  -6   5       63.28       61.41      3.25 o 
  -4  -5   5      144.51      122.52     22.53 o 
  -3  -5   5      575.54      581.68     14.86 o 
  -2  -5   5      322.16      323.74     22.97 o 
  -1  -5   5        6.32        7.05      0.78 o 
   0  -5   5        3.38        3.35      0.70 o 
   1  -5   5       12.18       12.60      0.65 o 
   2  -5   5       91.29       93.29      3.55 o 
   3  -5   5        1.16        1.93      1.56 o 
   4  -5   5       79.09       89.30      2.02 o 
  -4  -4   5       26.34       27.85      0.94 o 
  -3  -4   5        6.33        6.41      0.70 o 
  -2  -4   5       22.03       19.03      3.42 o 
  -1  -4   5      114.55      111.55      1.05 o 
   0  -4   5      613.32      587.17     23.61 o 
   1  -4   5      115.97      115.28      2.12 o 
   2  -4   5       66.31       67.04      1.70 o 
   3  -4   5      177.65      178.72      0.88 o 
   4  -4   5       81.70       83.26      0.82 o 
  -5  -3   5        1.43        2.37      0.61 o 
  -4  -3   5       26.71       29.73      0.91 o 
  -3  -3   5        8.36        9.66      0.68 o 
  -2  -3   5       41.22       42.78      1.89 o 
  -1  -3   5        5.50        6.91      1.50 o 
   0  -3   5       67.65       71.44      1.00 o 
   1  -3   5      267.52      259.13      7.16 o 
   2  -3   5      300.89      293.24      6.90 o 
   3  -3   5       13.39       15.65      0.99 o 
   4  -3   5       64.63       64.26      1.33 o 
  -5  -2   5       17.24       17.13      1.41 o 
  -4  -2   5        9.02       10.52      0.68 o 
  -3  -2   5      597.58      615.64     22.79 o 
  -2  -2   5      901.15      868.39     42.88 o 
  -1  -2   5      125.18      113.57      1.05 o 
   0  -2   5       24.80       26.81      0.90 o 
   1  -2   5       51.96       48.42      0.99 o 
   2  -2   5       63.98       63.16      1.80 o 
   3  -2   5        0.82        1.33      0.68 o 
   4  -2   5      124.01      110.46     22.29 o 
  -5  -1   5        7.73        8.97      1.02 o 
  -4  -1   5        8.59       10.23      0.68 o 
  -3  -1   5        0.03       -0.03      0.82 o 
  -2  -1   5       80.89       78.38      1.99 o 
  -1  -1   5        6.51        5.01      2.29 o 
   0  -1   5      722.80      670.39     26.80 o 
   1  -1   5      642.03      615.66      8.70 o 
   2  -1   5      356.39      355.09      8.44 o 
   3  -1   5      196.98      209.25      8.16 o 
   4  -1   5       20.62       19.37      1.35 o 
  -5   0   5       61.22       46.31     10.37 o 
  -4   0   5        4.48        3.91      0.60 o 
  -3   0   5       34.29       34.11      1.92 o 
  -2   0   5      397.56      381.70     22.66 o 
  -1   0   5      162.78      158.81      8.67 o 
   0   0   5       41.82       37.37      1.80 o 
   1   0   5       34.35       33.33      0.99 o 
   2   0   5      120.64      109.14     10.13 o 
   3   0   5       25.98       26.24      1.20 o 
  -5   1   5      129.62      127.71      1.04 o 
  -4   1   5       54.16       56.19      1.17 o 
  -3   1   5      587.96      573.56     36.41 o 
  -2   1   5      853.70      715.22     83.50 o 
  -1   1   5       61.91       59.32      2.51 o 
   0   1   5       10.69        8.63      0.88 o 
   1   1   5        4.60        3.71      0.63 o 
   2   1   5        3.27        3.45      0.64 o 
   3   1   5        7.48        8.57      0.61 o 
  -5   2   5       39.34       37.08      0.84 o 
  -4   2   5        2.95        3.51      1.00 o 
  -3   2   5       86.86       77.97      1.70 o 
  -2   2   5       77.26       74.82      4.29 o 
  -1   2   5       24.31       23.58      0.82 o 
   0   2   5       90.79       81.43      1.03 o 
   1   2   5      154.58      150.26      5.61 o 
   2   2   5      148.87      149.02      2.87 o 
  -4   3   5        0.27        1.62      1.06 o 
  -3   3   5       10.80       10.19      0.74 o 
  -2   3   5      101.91      100.92      2.11 o 
  -1   3   5       33.46       34.21      0.93 o 
   0   3   5       25.85       25.55      0.99 o 
   1   3   5        3.05        4.83      0.65 o 
  -3   4   5       67.83       65.76      2.43 o 
  -2   4   5      271.94      281.99      7.60 o 
  -1   4   5      122.16      126.33      9.84 o 
  -1  -7   6        3.43        3.11      0.56 o 
   0  -7   6       51.70       52.50      0.73 o 
   1  -7   6       15.96       15.21      0.68 o 
   2  -7   6        0.07        0.10      0.59 o 
  -2  -6   6      106.28       80.12      3.96 o 
  -1  -6   6      394.22      384.99      8.33 o 
   0  -6   6      116.08      121.63      3.41 o 
   1  -6   6       10.77       12.34      1.55 o 
   2  -6   6       93.57       96.98      1.33 o 
   3  -6   6       41.11       37.18      5.50 o 
  -3  -5   6        6.62        7.92      0.60 o 
  -2  -5   6       22.51       26.38      1.48 o 
  -1  -5   6        2.71        3.07      0.75 o 
   0  -5   6        6.55        7.97      0.64 o 
   1  -5   6        1.72        2.41      0.61 o 
   2  -5   6       19.52       19.76      0.71 o 
   3  -5   6       60.61       59.74      4.01 o 
  -4  -4   6       58.51       57.16      1.43 o 
  -3  -4   6       79.49       78.99      0.83 o 
  -2  -4   6       19.54       21.13      1.10 o 
  -1  -4   6        3.96        4.64      0.83 o 
   0  -4   6        5.95        4.71      0.81 o 
   1  -4   6       16.06       14.65      0.66 o 
   2  -4   6        4.71        4.83      0.68 o 
   3  -4   6       81.15       76.33     11.68 o 
  -4  -3   6       99.03       96.01      4.14 o 
  -3  -3   6        7.53        6.92      0.78 o 
  -2  -3   6       48.01       51.28      0.89 o 
  -1  -3   6      676.08      650.91     17.55 o 
   0  -3   6      525.17      372.72    138.39 o 
   1  -3   6      120.19      125.54      1.91 o 
   2  -3   6      205.13      215.08      3.93 o 
   3  -3   6       53.28       54.66      1.63 o 
  -5  -2   6       52.24       56.48      1.77 o 
  -4  -2   6       23.09       24.29      1.15 o 
  -3  -2   6       50.05       48.33      2.06 o 
  -2  -2   6      218.28      199.84     30.52 o 
  -1  -2   6       13.79       14.98      0.93 o 
   0  -2   6       45.16       39.04      6.08 o 
   1  -2   6       10.67       12.20      1.14 o 
   2  -2   6       87.09       83.48      1.91 o 
   3  -2   6      186.14      178.23     17.80 o 
  -5  -1   6       66.26       64.16      0.98 o 
  -4  -1   6      134.69      128.66      1.77 o 
  -3  -1   6      256.94      255.30     17.09 o 
  -2  -1   6       14.83       13.95      1.31 o 
  -1  -1   6       71.11       64.90      1.23 o 
   0  -1   6      102.10       97.74      3.09 o 
   1  -1   6       44.23       43.42      2.10 o 
   2  -1   6        1.47        1.78      0.58 o 
   3  -1   6        6.84        7.77      0.66 o 
  -5   0   6       40.08       38.82      0.78 o 
  -4   0   6      238.00      235.00      9.47 o 
  -3   0   6      195.90      197.24     14.53 o 
  -2   0   6      169.69      168.44      8.09 o 
  -1   0   6      412.57      412.56     14.13 o 
   0   0   6      231.62      218.56     14.81 o 
   1   0   6       25.42       23.22      2.53 o 
   2   0   6       66.00       68.69      1.69 o 
  -4   1   6       40.67       39.30      3.50 o 
  -3   1   6       14.55       12.96      1.12 o 
  -2   1   6       32.23       36.97      2.34 o 
  -1   1   6        9.52        7.56      1.46 o 
   0   1   6       59.84       57.36      0.97 o 
   1   1   6        0.03        1.27      0.64 o 
   2   1   6        2.04        0.55      0.57 o 
  -4   2   6        1.69        1.30      0.73 o 
  -3   2   6       90.14       91.98      2.38 o 
  -2   2   6       39.69       39.24      0.80 o 
  -1   2   6        2.63        2.73      0.69 o 
   0   2   6        6.53        6.96      0.58 o 
   1   2   6        8.28       10.42      1.08 o 
  -2   3   6       54.88       53.79      0.87 o 
  -1   3   6      165.65      175.49      6.02 o 
  -2  -6   7       14.77       11.04      6.60 o 
  -1  -6   7        9.16        9.25      0.80 o 
   0  -6   7      146.18      140.34     20.67 o 
   1  -6   7       12.34       12.16      0.63 o 
  -3  -5   7       52.87       56.17      1.59 o 
  -2  -5   7       98.54       97.51      1.33 o 
  -1  -5   7      115.95      121.13      3.94 o 
   0  -5   7       20.11       20.90      0.76 o 
   1  -5   7       58.68       58.26      6.37 o 
   2  -5   7       29.18       29.88      0.66 o 
  -3  -4   7       42.77       42.44      1.13 o 
  -2  -4   7       27.26       29.19      0.79 o 
  -1  -4   7      134.92      122.73      7.67 o 
   0  -4   7      321.40      256.26     83.74 o 
   1  -4   7      197.22      206.59      6.24 o 
   2  -4   7       92.78       98.52      1.16 o 
  -4  -3   7        9.51       10.72      0.62 o 
  -3  -3   7       24.35       25.71      2.61 o 
  -2  -3   7        3.01        3.72      0.77 o 
  -1  -3   7       39.40       38.75      2.02 o 
   0  -3   7      244.84      246.04      7.02 o 
   1  -3   7       46.48       50.93      1.36 o 
   2  -3   7       19.03       18.57      3.58 o 
  -4  -2   7      363.34      374.76      9.96 o 
  -3  -2   7      273.56      275.56     10.15 o 
  -2  -2   7      232.81      235.47      8.24 o 
  -1  -2   7       89.63       78.46      8.70 o 
   0  -2   7       16.55       16.13      1.68 o 
   1  -2   7        0.05        1.62      1.05 o 
   2  -2   7       44.58       45.98      0.89 o 
  -4  -1   7       41.30       42.44      2.67 o 
  -3  -1   7        6.20        7.67      0.82 o 
  -2  -1   7        0.51       -0.89      0.89 o 
  -1  -1   7      162.00      150.24     18.14 o 
   0  -1   7      304.15      298.59      8.23 o 
   1  -1   7      107.85      110.04      3.31 o 
   2  -1   7       36.91       37.32      1.84 o 
  -4   0   7       49.49       50.17      0.86 o 
  -3   0   7       36.24       36.86      1.55 o 
  -2   0   7        2.13        1.60      0.72 o 
  -1   0   7        0.86        2.58      0.68 o 
   0   0   7       20.99       22.66      1.37 o 
   1   0   7       40.65       40.85      4.45 o 
  -3   1   7       89.44       85.81      5.34 o 
  -2   1   7      172.96      172.85      1.06 o 
  -1   1   7      143.82      158.04      1.13 o 
   0   1   7        2.53        3.85      0.72 o 
  -1  -5   8       94.95       98.04      1.44 o 
   0  -5   8       33.03       33.30      3.57 o 
   1  -5   8       93.47       89.86     11.25 o 
  -2  -4   8        0.74        1.42      1.07 o 
  -1  -4   8       17.31       18.47      0.80 o 
   0  -4   8       53.11       53.74      4.46 o 
   1  -4   8        3.02        4.58      0.62 o 
  -3  -3   8       38.70       40.64      2.19 o 
  -2  -3   8      173.51      139.06     37.50 o 
  -1  -3   8      340.03      351.74     11.87 o 
   0  -3   8      158.07      166.53     10.09 o 
   1  -3   8       27.26       28.99      1.27 o 
  -3  -2   8        3.52        5.53      0.90 o 
  -2  -2   8       37.93       35.82      0.82 o 
  -1  -2   8        0.56       -0.74      0.95 o 
   0  -2   8       15.64       19.90      0.96 o 
   1  -2   8       26.67       25.41      1.39 o 
  -2  -1   8        5.22        7.24      1.03 o 
  -1  -1   8        0.57        1.71      0.77 o 
   0  -1   8       21.69       21.28      0.73 o 
                                                 
